# Supplementary material for: Drainage-structuring of ancestral variation and a common functional pathway shape limited genomic convergence in natural high- and low-predation guppies
Source: PLoS Genet. 2021 May 24;17(5):e1009566. doi: 10.1371/journal.pgen.1009566 (PMC8177651; doi:10.1371/journal.pgen.1009566)
Supplement: S1 Table — (XLSX) [file pgen.1009566.s016.xlsx]

## Sheet: Sheet1
Table S1: Sampling locations and evidence of HP-LP phenotypes from previous studies
Population	Grid reference (MGRS)	Lat/Long	Name (to track between studies)	Notes	Refs
TACHP	20P PS 80 84	(10.706430,-61.354129)	Main river		Personal communication
TACLP	20P PS 80867 84044	(10.706792, -61.346194)	Tac trib	Tributary to east of HP site	Personal communication
GHP	20P PS 91100 77800	(10.64983,-61.25299)	Main river - Twin bridges		1,2,8
GLP	20P PS 89953 83946	(10.705455,-61.263149)	Tumbason		8
APHP	20P PS 93880 78358	(10.65474,-61.22755)	Main river	At WASA intake	1,2,3,4,7
APLP	20P PS 93686 80181	(10.67123,-61.22922)	Main river LP, Aripo	Well above waterfall	1,2,3,4
OHP	20P QS 05293 77626	(10.64752, -61.12329)	main river		1,2,3,4
OLP	20P PS 97394 79239	(10.662521, -61.195381)	Quare 6		1,2,3,4
MADHP	20P PS 97599 93000	(10.78690,-61.19277)	Main river Madamas		5,6
MADLP	20P PS 93700 88699	(10.74823, -61.22865)	Miguel River		5,6
1. Endler JA. A predator’s view of animal color patterns. Evolutionary biology. Springer; 1978. pp. 319–364. 2. Reznick D, Endler JA. The Impact of Predation on Life History Evolution in Trinidadian Guppies (Poecilia reticulata). Evolution. 1982;36: 160–177. 3. Reznick D. The impact of predation on life history evolution in Trinidadian guppies: genetic basis of observed life history patterns. Evo…
