# Supplementary material for: Drainage-structuring of ancestral variation and a common functional pathway shape limited genomic convergence in natural high- and low-predation guppies
Source: PLoS Genet. 2021 May 24;17(5):e1009566. doi: 10.1371/journal.pgen.1009566 (PMC8177651; doi:10.1371/journal.pgen.1009566)
Supplement: S2 Table — (XLSX) [file pgen.1009566.s017.xlsx]

## Sheet: Sheet1
Table S2: Divergence time estimates between HP-LP populations within rivers, and among rivers from SNAPP
Node Label	Node	Age (Years)	95% HPD Interval (Years)
Madamas	21	1999	4617-02-01
Oropouche	19	21803	10556-33951
Aripo	18	14858	6242-23836
Guanapo	17	25709	12538-40365
Tacarigua	14	29922	13717-46331
Northern/Oropouche	19	21803	10556-33951
Caroni/Northern/Oropouche	15	180769	96821-270783
All Guppy	13	347366	195268-506553
Guppy + P.wingei	12	3376694	2706795-4013639
