# Supplementary material for: Drainage-structuring of ancestral variation and a common functional pathway shape limited genomic convergence in natural high- and low-predation guppies
Source: PLoS Genet. 2021 May 24;17(5):e1009566. doi: 10.1371/journal.pgen.1009566 (PMC8177651; doi:10.1371/journal.pgen.1009566)
Supplement: S4 Table — (XLSX) [file pgen.1009566.s019.xlsx]

## Sheet: Sheet1
Table S4: Counts and overlaps of outlier 10kb windows detected by each selection scan method within each river.
River	AFD	XTX	XPEHH	AFD & XTX	AFD & XPEHH	XTX & XPEHH	AFD & XTX & XPEHH
Tacarigua	772	613	203	589	179	20	4
Guanapo	256	135	132	129	126	5	1
Aripo	829	493	495	357	359	23	113
Oropouche	938	660	474	496	310	32	132
Madamas	2018	2031	451	1717	137	150	164
