# Supplementary material for: Drainage-structuring of ancestral variation and a common functional pathway shape limited genomic convergence in natural high- and low-predation guppies
Source: PLoS Genet. 2021 May 24;17(5):e1009566. doi: 10.1371/journal.pgen.1009566 (PMC8177651; doi:10.1371/journal.pgen.1009566)
Supplement: S5 Table — (XLSX) [file pgen.1009566.s020.xlsx]

## Sheet: Sheet1
Table S5: Genes identified with roles in the Cadherin-Signalling pathway (based on one-to-one zebrafish orthologues).
Common Gene Name	Description	Ensembl ID	Chromosome	Start	End	River
si:ch211-186j3.6	neural-cadherin-like [Source:NCBI gene;Acc:103462246]	ENSPREG00000003021	chr3	2063052	2412171	Tacarigua
ctnna2	catenin alpha 2 [Source:NCBI gene;Acc:103467365]	ENSPREG00000009171	chr1	19264502	19637226	Tacarigua
celsr3	cadherin EGF LAG seven-pass G-type receptor 3 [Source:NCBI gene;Acc:103467124]	ENSPREG00000012697	chr7	9903549	10009185	Tacarigua
pcdh1b	protocadherin-1 [Source:NCBI gene;Acc:103471465]	ENSPREG00000014812	chr10	20081697	20273387	Tacarigua
		ENSPREG00000001143	chr15	28380756	28480453	Guanapo
ctnna2	catenin alpha 2 [Source:NCBI gene;Acc:103467365]	ENSPREG00000009171	chr1	19264502	19637226	Guanapo
fat3b	protocadherin Fat 3 [Source:NCBI gene;Acc:103475525]	ENSPREG00000013333	chr14	6291617	6360472	Aripo
pcdh1b	protocadherin-1 [Source:NCBI gene;Acc:103471465]	ENSPREG00000014812	chr10	20081697	20273387	Aripo
pcdh11	protocadherin-11 X-linked-like [Source:NCBI gene;Acc:103471391]	ENSPREG00000016422	chr10	17906446	18061968	Aripo
cdh12a	cadherin 12 [Source:NCBI gene;Acc:103456689]	ENSPREG00000022198	chr20	22121410	22225683	Aripo
gsk3ba	glycogen synthase kinase 3 beta [Source:NCBI gene;Acc:103459583]	ENSPREG00000000763	chr2	27676853	27711387	Oropouche
		ENSPREG00000001143	chr15	28380756	28480453	Oropouche
fat2	FAT atypical cadherin 2 [Source:NCBI gene;Acc:103471676]	ENSPREG00000007999	chr10	26760853	26843471	Oropouche
pcdh7b	protocadherin 7 [Source:NCBI gene;Acc:103480505]	ENSPREG00000011447	chr18	12308716	12435504	Oropouche
wnt7bb	protein Wnt-7b [Source:NCBI gene;Acc:103465913]	ENSPREG00000011561	chr6	9259027	9304929	Oropouche
dchs1b	protocadherin-16-like [Source:NCBI gene;Acc:103475544]	ENSPREG00000012333	chr14	5870720	5940678	Oropouche
cdh4	cadherin-4-like [Source:NCBI gene;Acc:103465092]	ENSPREG00000016351	chr5	26607520	26924931	Oropouche
CDH10	cadherin-10-like [Source:NCBI gene;Acc:103456693]	ENSPREG00000022217	chr20	21802563	21918541	Oropouche
		ENSPREG00000001143	chr15	28380756	28480453	Madamas
	protocadherin-8-like [Source:NCBI gene;Acc:103459037]	ENSPREG00000002178	chr2	28979629	28986427	Madamas
lef1	lymphoid enhancer binding factor 1 [Source:NCBI gene;Acc:103472749]	ENSPREG00000002515	chr1	32034922	32098192	Madamas
wnt2	Wnt family member 2 [Source:NCBI gene;Acc:103465636]	ENSPREG00000002673	chr6	1161050	1176155	Madamas
si:ch211-186j3.6	neural-cadherin-like [Source:NCBI gene;Acc:103462246]	ENSPREG00000003021	chr3	2063052	2412171	Madamas
celsr3	cadherin EGF LAG seven-pass G-type receptor 3 [Source:NCBI gene;Acc:103467124]	ENSPREG00000012697	chr7	9903549	10009185	Madamas
cdh22	cadherin 22 [Source:NCBI gene;Acc:103464857]	ENSPREG00000016269	chr5	9069100	9175881	Madamas
cdh4	cadherin-4-like [Source:NCBI gene;Acc:103465092]	ENSPREG00000016351	chr5	26607520	26924931	Madamas
cdh24b	cadherin 24 [Source:NCBI gene;Acc:103478896]	ENSPREG00000022127	chr17	6475179	6687827	Madamas
CDH10	cadherin-10-like [Source:NCBI gene;Acc:103456693]	ENSPREG00000022217	chr20	21802563	21918541	Madamas
