# Supplementary material for: Drainage-structuring of ancestral variation and a common functional pathway shape limited genomic convergence in natural high- and low-predation guppies
Source: PLoS Genet. 2021 May 24;17(5):e1009566. doi: 10.1371/journal.pgen.1009566 (PMC8177651; doi:10.1371/journal.pgen.1009566)
Supplement: S6 Table — Annotated genes without a common name are referred to as "Novel". (XLSX) [file pgen.1009566.s021.xlsx]

## Sheet: Sheet1
Table S6: Genes associated with outlier windows based on HP-LP association analysis (>99.9% quantile). Annotated genes without a common name are referred to as "Novel"
Window	HP/LP association (BF)	Genes (± 10kb flanks)
000094F_0:620000-630000	20.6123	plppr5
000094F_0:660000-670000	20.4461	plppr5
000094F_0:670000-680000	20.4171	plppr5
000094F_0:630000-640000	20.3237	plppr5
000094F_0:840000-850000	20.1874
000094F_0:640000-650000	20.1269	plppr5
000094F_0:650000-660000	20.0549	plppr5
000094F_0:820000-830000	20.0413
000094F_0:870000-880000	20.0239
000094F_0:830000-840000	19.9809
000094F_0:880000-890000	19.9439
000094F_0:700000-710000	19.8853	plppr5
000094F_0:850000-860000	19.8492
000094F_0:680000-690000	19.8037	plppr5, Novel, Novel
chr1:12210000-12220000	19.7373	Novel, nanos3, afadin- and alpha-actinin-binding protein-like
000094F_0:610000-620000	19.7227	plppr5
000094F_0:920000-930000	19.5192
000094F_0:570000-580000	19.4955	phospholipid phosphatase-related protein type 4
000094F_0:860000-870000	19.4526
000094F_0:590000-600000	19.44	phospholipid phosphatase-related protein type 4
000094F_0:770000-780000	19.4307	snx7
chr20:590000-600000	19.4011	cubn
000094F_0:730000-740000	19.3744	plppr5, snx7
000094F_0:1070000-1080000	19.3685
000094F_0:480000-490000	19.3371	reck, Novel, Novel
chr20:3010000-3020000	19.2832
000094F_0:690000-700000	19.2778	plppr5, Novel, Novel
000094F_0:710000-720000	19.2458	plppr5, Novel
chr8:17840000-17850000	19.2115	Novel
chr20:700000-710000	19.2032
000094F_0:910000-920000	19.1899
000094F_0:790000-800000	19.1455
000094F_0:800000-810000	19.1345
000094F_0:380000-390000	19.1287	Novel, reck
chr8:17850000-17860000	19.1149	Novel
chr20:340000-350000	19.1031
chr20:460000-470000	19.0851	abcd3
chr20:260000-270000	19.0714	steap2
000094F_0:930000-940000	19.0592
000094F_0:520000-530000	19.0529	palmdelphin
chr8:17820000-17830000	19.0526	Novel, Novel
chr20:600000-610000	19.0458	cubn
000094F_0:970000-980000	19.045	uncharacterized LOC103482394
000094F_0:470000-480000	19.0088	reck
chr20:610000-620000	18.9846	cubn
000094F_0:1050000-1060000	18.9688
chr20:750000-760000	18.9511	c1ql3
chr20:620000-630000	18.9467	cubn
chr9:17350000-17360000	18.9438
chr20:360000-370000	18.8922	cnn3
chr4:29650000-29660000	18.8909	uncharacterized LOC103464024
chr8:17790000-17800000	18.8883	sialidase-like, myosin-7-like, myosin heavy chain
000155F_0:510000-520000	18.8828	vps13c
000140F_0:390000-400000	18.8564	immunoglobulin superfamily DCC subclass member 3-like
chr8:17880000-17890000	18.841	myosin heavy chain
000094F_0:1010000-1020000	18.837
chr1:12170000-12180000	18.8312	regulator of G-protein signaling 5-like, clg1h19orf53, mri1, Novel, Novel
chr13:2940000-2950000	18.8277	brip1, Novel
chr20:490000-500000	18.8024
chr8:17800000-17810000	18.7958	myosin heavy chain, Novel, Novel
chr20:560000-570000	18.7953	cubn
000094F_0:1040000-1050000	18.7902
chr20:580000-590000	18.7608	cubn
chr20:650000-660000	18.7516	cubn
chr20:710000-720000	18.7453
chr4:16270000-16280000	18.7445	usp13
000094F_0:1120000-1130000	18.7382
chr2:36310000-36320000	18.7361
chr20:450000-460000	18.7231	abcd3
chr8:17810000-17820000	18.7164	Novel
