# Supplementary material for: Drainage-structuring of ancestral variation and a common functional pathway shape limited genomic convergence in natural high- and low-predation guppies
Source: PLoS Genet. 2021 May 24;17(5):e1009566. doi: 10.1371/journal.pgen.1009566 (PMC8177651; doi:10.1371/journal.pgen.1009566)
Supplement: S7 Table — For each selection scan (final candidate = evidence from >1 scan), each entry describes the rivers in which that genome window was highlighted as an outlier. (XLSX) [file pgen.1009566.s022.xlsx]

## Sheet: Sheet1
Table S7: Intersection between baypass HP/LP association outliers and outliers from selection scans. For each selection scan (final candidate = evidence from >1 scan), each entry describes the rivers in which that genome window was highlighted as an outlier.
Window ID	Final candidates	AFD outlier	XTX outlier	XPEHH outlier
chr1:12170000-12180000	Oropouche	Aripo, Oropouche	Oropouche
chr1:12210000-12220000	Aripo, Oropouche	Guanapo, Aripo, Oropouche	Aripo, Oropouche	Aripo
chr2:36310000-36320000	None
chr4:16270000-16280000	Oropouche	Oropouche	Oropouche
chr4:29650000-29660000	Guanapo	Tacarigua, Guanapo, Oropouche	Guanapo
chr8:17790000-17800000	Guanapo, Aripo	Guanapo, Aripo	Aripo	Guanapo, Aripo
chr8:17800000-17810000	Guanapo, Aripo	Guanapo, Aripo		Guanapo, Aripo
chr8:17810000-17820000	Aripo	Aripo	Aripo	Guanapo, Aripo
chr8:17820000-17830000	Guanapo, Aripo	Guanapo, Aripo	Aripo	Tacarigua, Guanapo, Aripo
chr8:17840000-17850000	Guanapo, Aripo	Guanapo, Aripo	Aripo	Tacarigua, Guanapo, Aripo
chr8:17850000-17860000	Aripo	Aripo	Aripo	Tacarigua, Guanapo, Aripo
chr8:17880000-17890000	Guanapo, Aripo	Guanapo, Aripo	Aripo	Guanapo, Aripo
chr9:17350000-17360000	None	Guanapo
chr13:2940000-2950000	Oropouche	Guanapo, Aripo, Oropouche	Oropouche
chr20:260000-270000	None
chr20:340000-350000	None	Guanapo
chr20:360000-370000	None	Tacarigua
chr20:450000-460000	None
chr20:460000-470000	None	Tacarigua
chr20:490000-500000	None	Guanapo		Oropouche
chr20:560000-570000	None			Oropouche
chr20:580000-590000	None
chr20:590000-600000	None			Oropouche
chr20:600000-610000	None	Tacarigua		Oropouche
chr20:610000-620000	None	Tacarigua, Guanapo
chr20:620000-630000	None	Guanapo
chr20:650000-660000	None	Tacarigua, Guanapo		Oropouche
chr20:700000-710000	None			Oropouche
chr20:710000-720000	None			Oropouche
chr20:750000-760000	None	Aripo
chr20:3010000-3020000	Guanapo	Guanapo	Guanapo
000094F_0:380000-390000	Guanapo	Guanapo	Guanapo
000094F_0:470000-480000	Guanapo	Guanapo	Guanapo
000094F_0:480000-490000	Guanapo	Guanapo	Guanapo
000094F_0:520000-530000	Aripo	Guanapo, Aripo	Aripo
000094F_0:570000-580000	Aripo	Guanapo, Aripo	Aripo
000094F_0:590000-600000	Aripo	Guanapo, Aripo	Aripo
000094F_0:610000-620000	Aripo	Tacarigua, Aripo	Aripo
000094F_0:620000-630000	Aripo	Tacarigua, Aripo	Aripo
000094F_0:630000-640000	Aripo	Tacarigua, Aripo	Aripo
000094F_0:640000-650000	Aripo	Tacarigua, Aripo	Aripo
000094F_0:650000-660000	Aripo	Aripo	Aripo
000094F_0:660000-670000	Aripo	Aripo	Aripo
000094F_0:670000-680000	Aripo	Aripo	Aripo
000094F_0:680000-690000	None		Aripo
000094F_0:690000-700000	Aripo	Aripo	Aripo
000094F_0:700000-710000	Aripo	Aripo	Aripo
000094F_0:710000-720000	Aripo	Tacarigua, Aripo	Aripo
000094F_0:730000-740000	Aripo	Aripo	Aripo
000094F_0:770000-780000	Aripo	Aripo	Aripo
000094F_0:790000-800000	Aripo	Tacarigua, Aripo	Aripo
000094F_0:800000-810000	Aripo	Aripo	Aripo
000094F_0:820000-830000	Aripo	Tacarigua, Aripo	Aripo
000094F_0:830000-840000	Aripo	Tacarigua, Aripo	Aripo
000094F_0:840000-850000	Aripo	Tacarigua, Aripo	Aripo
000094F_0:850000-860000	Aripo	Tacarigua, Aripo	Aripo
000094F_0:860000-870000	Aripo	Tacarigua, Aripo	Aripo
000094F_0:870000-880000	Aripo	Tacarigua, Aripo	Aripo
000094F_0:880000-890000	Aripo	Tacarigua, Aripo	Aripo
000094F_0:910000-920000	Aripo	Aripo	Aripo
000094F_0:920000-930000	Aripo	Aripo	Aripo
000094F_0:930000-940000	None	Aripo
000094F_0:970000-980000	Aripo	Aripo	Aripo
000094F_0:1010000-1020000	Aripo	Aripo	Aripo
000094F_0:1040000-1050000	Aripo	Aripo	Aripo	Oropouche
000094F_0:1050000-1060000	Aripo	Tacarigua, Aripo	Aripo
000094F_0:1070000-1080000	Aripo	Tacarigua, Aripo	Aripo
000094F_0:1120000-1130000	Aripo	Tacarigua, Aripo	Aripo
000140F_0:390000-400000	None	Aripo, Oropouche
000155F_0:510000-520000	Aripo	Guanapo, Aripo	Aripo
