# Supplementary material for: Drainage-structuring of ancestral variation and a common functional pathway shape limited genomic convergence in natural high- and low-predation guppies
Source: PLoS Genet. 2021 May 24;17(5):e1009566. doi: 10.1371/journal.pgen.1009566 (PMC8177651; doi:10.1371/journal.pgen.1009566)
Supplement: S8 Table — Scaffold 000094F_0 is reversed to reflect its placement in chr20. The CL-AP region is highlighted in bold. (XLSX) [file pgen.1009566.s023.xlsx]

## Sheet: Sheet1
Table S8: Annotated genes in the CL region. Scaffold 000094F_0 is reversed to reflect its placement in chr20. The CL-AP region is highlighted in bold.
chr	start	end	strand	gene
chr20	6661	10792	-	None
chr20	25107	112850	-	arhgef4
chr20	174543	176469	-	None
chr20	189316	213570	-	chchd7
chr20	213731	227544	+	plag1
chr20	244733	302655	+	steap2
chr20	309560	309842	+	None
chr20	309876	310886	-	mos
chr20	321518	331388	+	alg14
chr20	336589	337436	+	None
chr20	357269	377168	+	cnn3
chr20	407233	429676	+	f3
chr20	433040	483874	-	abcd3
chr20	511185	663081	-	cubn
chr20	674486	692794	+	LOC103482226
chr20	741694	750013	-	c1ql3
chr20	762029	794867	-	rsu1
chr20	801210	823021	+	trdmt1
000094F_0	1737999	1761759	-	LOC103482232
000094F_0	1737316	1737597	-	None
000094F_0	1725760	1726567	-	None
000094F_0	981122	985202	+	LOC108165682
000094F_0	976501	981858	-	LOC103482394
000094F_0	727339	777548	-	snx7
000094F_0	718719	719069	-	None
000094F_0	690662	691054	+	None
000094F_0	689364	690213	-	None
000094F_0	688248	688840	-	None
000094F_0	609971	733710	+	plppr5
000094F_0	545595	594211	-	plppr4
000094F_0	495052	532292	-	palmdelphin
000094F_0	494687	495352	+	None
000094F_0	493699	494377	+	None
000094F_0	492508	493014	-	None
000094F_0	490603	490909	+	None
000094F_0	490205	490534	-	None
000094F_0	489784	490132	-	None
000094F_0	484239	488344	+	None
000094F_0	384687	481978	-	reck
000094F_0	382306	383711	+	None
000094F_0	299013	299635	+	None
000094F_0	297794	356566	-	LOC103482409
000094F_0	296012	296368	-	None
000094F_0	294542	294819	-	None
000094F_0	230619	231813	+	None
000094F_0	215268	270179	-	lancl2
000094F_0	214728	215197	+	None
000094F_0	213112	213565	+	None
000094F_0	212339	212824	+	None
000094F_0	211559	211952	-	None
000094F_0	201499	203648	+	LOC103482417
000094F_0	194215	196418	+	None
000094F_0	193064	193478	-	None
000094F_0	177112	177466	-	None
000094F_0	43425	172985	+	hecw1
000094F_0	36896	51919	+	None
